# Supplementary material for: Risk assessment of aflatoxin B1 in herbal medicines and plant food supplements marketed in Malaysia using margin of exposure and RISK21 approaches
Source: Genes Environ. 2023 Nov 23;45:31. doi: 10.1186/s41021-023-00286-1 (PMC10666461; doi:10.1186/s41021-023-00286-1)
Supplement: Supplementary file 1 — Additional file 1. [file 41021_2023_286_MOESM1_ESM.xlsx]

## Sheet: Exposure Data (Malaysia)
Code	AFB1 level (µg /kg) ± SD	Daily intake (kg or L)*	Exposure	Exposure	MOE
			(µg/kg body weight/ day)	(ng/kg body weight/ day)	(ng/kg body weight/ day)
T1	ND	0.001	NA	NA	NA
T2	0.275367	0.001	6.2e-06	0.006	10227.4
T3	0.757533	0.003	3.88e-05	0.039	1636.17		*Daily intake based on recommendation in the product label (finished product) & suppliers (raw herbs)
T4	ND	0.001	NA	NA	NA
T5	1.03143	0.002	3.03e-05	0.03	2097.48
T6	1.2386	0.003	6.36e-05	0.064	998.09
C1	8.2258	0.001	0.00017	0.17	373.29
C2	5.90535	0.001	0.000138	0.138	460.55
C3	ND	0.002	NA	NA	NA
C4	2.16095	0.003	0.000105	0.105	603.01
C5	0.73645	0.002	1.96e-05	0.02	3231.38
L1	0.699417	0.03	0.00035	0.35	181.47
L2	0.712133	0.03	0.000356	0.356	178.23
L3	0.929043	0.015	0.000232	0.232	273.23
L4	13.9406	0.045	0.0105	10.455	6.07
L5	13.14	0.03	0.00657	6.57	9.66
D1	0.442107	0.009	6.63e-05	0.066	956.93
D2	0.587247	0.001	9.79e-06	0.01	6483.82
D3	ND	0.015	NA	NA	NA
D4	1.06987	0.005	8.92e-05	0.089	711.79
D5	0.464527	0.005	3.87e-05	0.039	1639.35
F1	0.4661	0.005	3.88e-05	0.039	1633.81
F2	0.323713	0.01	5.4e-05	0.054	1176.23
F3	ND	0.005	NA	NA	NA
F4	1.29131	0.01	0.000215	0.215	294.86
R1	0.820493	0.002	2.73e-05	0.027	2320.31
R2	0.735927	0.005	6.13e-05	0.061	1034.78
R3	1.05885	0.002	3.53e-05	0.035	1797.98
S1	0.761493	0.02	0.000254	0.254	250.01
S2	ND	0.03	NA	NA	NA
B1	0.674567	0.009	0.000101	0.101	627.17
Exposure (ng/kg bw/ day) a		Estimated cancer risk (no. of cancers/100,000 population/year)		% cancer incidence attributable to AFB1 Exposure
LB	UB	LB	UB	LB	UB
0.006	10.456	0	0.261	0.002	4.149

## Sheet: Exposure Data (Other countries)
	TCMs (type/compound/species)	Origin	Continent	Year of sample collected	TCMs form	AFB1 level (µg/kg)	daily dose x AFB1 level	EDI (ng/kg bw/day)a	MOEb	References	Ref No
1	Gastrodia elata	China	East Asia	NA	Powder	0.758	0.00369146	0.0527351	1205.46	(Hu et al., 2018)	72
2	Poria cacos	China	East Asia	NA	Powder	0.758	0.00369146	0.0527351	1205.46			2.51372
3	Poria cacos	China	East Asia	NA	Powder	6.12	0.0298044	0.425777	149.303
4	Radix Angelicae Dahuricae	China	East Asia	NA	Powder	0.743	0.00361841	0.0516916	1229.79
5	NA	Morocco	North Africa	2018	Powder	1.87	0.0091069	0.130099	488.63	(Mannani et al., 2020)	63
6		Morocco	North Africa	2018	Powder	6.7	0.032629	0.466129	136.379
7	NA	Morocco	North Africa	2018	Powder	4.4	0.021428	0.306114	207.668
8		Morocco	North Africa	2018	Powder	41.8	0.203566	2.90809	21.8597			aEDI is estimated based on comsumption of 4.87 x 10-3 kg daily and 70 kg bw
9	Sennae fructus angustifoliae	Thailand	Southeast Asia	NA	Tablet	2.2	0.010714	0.153057	415.335	(Tassaneeyakul et al., 2004)	14	bMOE was calculated using the lowest BMDL10 value for aflatoxin induced kidney tumour formation, 63.57 ng/kg bw/day
10	Compound garcinia	Thailand	Southeast Asia	NA	Capsule	2.7	0.013149	0.187843	338.421			NA; Not stated
11	Momordica charantia	Thailand	Southeast Asia	NA	Tablet	3	0.01461	0.208714	304.579
12	Anti-fever/Bitter compound	Thailand	Southeast Asia	NA	Tablet	1.1	0.005357	0.0765286	830.67
13	Anti-fever/Bitter compound	Thailand	Southeast Asia	NA	Tablet	11.3	0.055031	0.786157	80.8617
14	NA	Malaysia	Southeast Asia	2003	Powder/paste	0.27	0.0013149	0.0187843	3384.21	(Ali et al., 2005)	18
15	NA	Malaysia	Southeast Asia	2003	Powder/paste	0.45	0.0021915	0.0313071	2030.53
16	NA	Malaysia	Southeast Asia	2003	Powder/paste	0.03	0.0001461	0.00208714	30457.9
17	NA	Malaysia	Southeast Asia	2003	Powder/paste	0.09	0.0004383	0.00626143	10152.6
18	NA	Malaysia	Southeast Asia	2003	Powder/paste	0.1	0.000487	0.00695714	9137.37
19	NA	Indonesia	Southeast Asia	2003	Powder/paste	0.5	0.002435	0.0347857	1827.47
20	NA	Indonesia	Southeast Asia	2003	Powder/paste	0.08	0.0003896	0.00556571	11421.7
21	NA	Indonesia	Southeast Asia	2003	Powder/paste	0.05	0.0002435	0.00347857	18274.7
22	NA	Indonesia	Southeast Asia	2003	Powder/paste	0.12	0.0005844	0.00834857	7614.48
23	NA	Indonesia	Southeast Asia	2003	Powder/paste	0.58	0.0028246	0.0403514	1575.41
24	NA	Indonesia	Southeast Asia	2003	Powder/paste	0.18	0.0008766	0.0125229	5076.32
25	NA	Indonesia	Southeast Asia	2003	Powder/paste	0.05	0.0002435	0.00347857	18274.7
26	NA	Indonesia	Southeast Asia	2003	Powder/paste	1	0.00487	0.0695714	913.737
27	NA	Indonesia	Southeast Asia	2003	Powder/paste	0.02	9.74e-05	0.00139143	45686.9
28	NA	Indonesia	Southeast Asia	2003	Powder/paste	0.12	0.0005844	0.00834857	7614.48
29	NA	Indonesia	Southeast Asia	2003	Powder/paste	0.48	0.0023376	0.0333943	1903.62
30	Trichosanthis Semen	South Korea	East Asia	NA	Raw	7.83	0.0381321	0.544744	116.697	(Shim et al., 2012)	13
31	Testudinis Plastrum	South Korea	East Asia	NA	Raw	8.27	0.0402749	0.575356	110.488
32	NA	South Korea	East Asia	NA	Raw	6.47	0.0315089	0.450127	141.227
33	Dolichoris Semen	South Korea	East Asia	NA	Raw	4.51	0.0219637	0.313767	202.602
34	NA	South Korea	East Asia	NA	Raw	3.62	0.0176294	0.251849	252.414
35	Nelumbinis Semen	South Korea	East Asia	NA	Raw	6.27	0.0305349	0.436213	145.732
36	NA	South Korea	East Asia	NA	Raw	12.55	0.0611185	0.873121	72.8077
37	Curcumae longae Radix	South Korea	East Asia	NA	Raw	3.99	0.0194313	0.27759	229.007
38	Myristicae Semen	South Korea	East Asia	NA	Raw	5.13	0.0249831	0.356901	178.116
39	NA	South Korea	East Asia	NA	Raw	11.95	0.0581965	0.831379	76.4634
40	NA	South Korea	East Asia	NA	Raw	6.43	0.0313141	0.447344	142.105
41	Tiglii Semen	South Korea	East Asia	NA	Raw	40.15	0.19553	2.79329	22.7581
42	Armaeniacae Semen	South Korea	East Asia	NA	Raw	41.23	0.20079	2.86843	22.1619
43	NA	South Korea	East Asia	NA	Raw	18.51	0.0901437	1.28777	49.3645
44	NA	South Korea	East Asia	NA	Raw	73.27	0.356825	5.0975	12.4708
45		South Korea	East Asia			105.5	0.513785	7.33979	8.66102
46	Coicis Semen	Taiwan	East Asia	2002-2013	Raw	0.2	0.000974	0.0139143	4568.69	(Chien et al., 2018)	60
47		Taiwan	East Asia			45.3	0.220611	3.15159	20.1708
48	Nelumbinis Semen	Taiwan	East Asia	2002-2013	Raw	22.4	0.109088	1.5584	40.7918
49		Taiwan	East Asia			394.4	1.92073	27.439	2.31678
50	Platycladi Semen	Taiwan	East Asia	2002-2013	Raw	1.3	0.006331	0.0904429	702.875
51		Taiwan	East Asia			25.4	0.123698	1.76711	35.9739
52	Corydalis Rhizoma	Taiwan	East Asia	2002-2013	Raw	2.3	0.011201	0.160014	397.277
53		Taiwan	East Asia			256.5	1.24916	17.8451	3.56233
54	Alismatis Rhizoma	Taiwan	East Asia	2002-2013	Raw	3.6	0.017532	0.250457	253.816
55	Setariae Germinatus Fructus	Taiwan	East Asia	2002-2013	Raw	0.2	0.000974	0.0139143	4568.69
56		Taiwan	East Asia			8.6	0.041882	0.598314	106.249
57	Astragli Radix	Taiwan	East Asia	2002-2013	Raw	4.3	0.020941	0.299157	212.497
58		Taiwan	East Asia			64.3	0.313141	4.47344	14.2105
59	Polygalae Radix	Taiwan	East Asia	2002-2013	Raw	0.7	0.003409	0.0487	1305.34
60		Taiwan	East Asia			8.1	0.039447	0.563529	112.807
61	Massa Medicata Fermentata	Taiwan	East Asia	2002-2013	Raw	6.7	0.032629	0.466129	136.379
62	Panax Ginseng	China	East Asia	2000-2018	NA	0.02	9.74e-05	0.00139143	45686.9	(Qin, 2020)	59
63		China	East Asia			5.81	0.0282947	0.40421	157.27
64	Dioscorea opposita	China	East Asia	2000-2018	NA	0.03	0.0001461	0.00208714	30457.9
65		China	East Asia			74.84	0.364471	5.20673	12.2092
66	Rheum officinale	China	East Asia	2000-2018	NA	0.38	0.0018506	0.0264371	2404.57
67		China	East Asia			187.25	0.911907	13.0272	4.87977
68	Atractylodes macrocephola	China	East Asia	2000-2018	NA	0.17	0.0008279	0.0118271	5374.92
69		China	East Asia			15	0.07305	1.04357	60.9158
70	Pinellia ternata	China	East Asia	2000-2018	NA	0.04	0.0001948	0.00278286	22843.4
71		China	East Asia			1.89	0.0092043	0.13149	483.459
72	Salvia miltiorrhiza	China	East Asia	2000-2018	NA	1.21	0.0058927	0.0841814	755.155
73		China	East Asia			3.46	0.0168502	0.240717	264.086
74	Lonicera japonica	China	East Asia	2000-2018	NA	1.96	0.0095452	0.13636	466.192
75		China	East Asia			50	0.2435	3.47857	18.2747
76	Fructus crataegi	China	East Asia	2000-2018	NA	0.12	0.0005844	0.00834857	7614.48
77		China	East Asia			28	0.13636	1.948	32.6335
78	Zingiber officinale	China	East Asia	2000-2018	NA	0.38	0.0018506	0.0264371	2404.57
79		China	East Asia			29.38	0.143081	2.04401	31.1007
80	Massa Medicata Fermentata	China	East Asia	2000-2018	NA	0.03	0.0001461	0.00208714	30457.9
81		China	East Asia			8.88	0.0432456	0.617794	102.898
82	Radix Paeoniae alba	China	East Asia	2000-2018	NA	0.78	0.0037986	0.0542657	1171.46
83		China	East Asia			3.44	0.0167528	0.239326	265.621
84	Astragalus membranaceus	China	East Asia	2000-2018	NA	0.07	0.0003409	0.00487	13053.4
85		China	East Asia			200	0.974	13.9143	4.56869
86	Pericarpium citri reticulatae	China	East Asia	2000-2018	NA	0.12	0.0005844	0.00834857	7614.48
87		China	East Asia			118.5	0.577095	8.24421	7.71086
88	Radix bupleuri	China	East Asia	2000-2018	NA	10	0.0487	0.695714	91.3737
89		China	East Asia			26.85	0.13076	1.86799	34.0312
90	Cortex Moutan	China	East Asia	2000-2018	NA	2.5	0.012175	0.173929	365.495
91	Radix isatidis	China	East Asia	2000-2018	NA	0.2	0.000974	0.0139143	4568.69
92		China	East Asia			100	0.487	6.95714	9.13737
93	Scutellaria baicalensis	China	East Asia	2000-2018	NA	16.9	0.082303	1.17576	54.0673
94		China	East Asia			2.82	0.0137334	0.196191	324.02
95	Radix Ophiopogonis	China	East Asia	2000-2018	NA	34.12	0.166164	2.37378	26.7801
96		China	East Asia			89.96	0.438105	6.25865	10.1571
97	Scaphium scaphigerum	China	East Asia	2000-2018	NA	1	0.00487	0.0695714	913.737
98		China	East Asia			8.378	0.0408009	0.582869	109.064
99	Fructus Aurantii immaturus	China	East Asia	2000-2018	NA	0.13	0.0006331	0.00904429	7028.75
100		China	East Asia			107.08	0.52148	7.44971	8.53322
101	Poria cocos	China	East Asia	2000-2018	NA	0.05	0.0002435	0.00347857	18274.7
102		China	East Asia			6.12	0.0298044	0.425777	149.303
103	Polygonum cuspidatum	China	East Asia	2000-2018	NA	0.1	0.000487	0.00695714	9137.37
104	Rhizoma rehmanniae	China	East Asia	2000-2018	NA	0.17	0.0008279	0.0118271	5374.92
105		China	East Asia			85.46	0.41619	5.94557	10.692
106	Semen Ziziphi Spinosae	China	East Asia	2000-2018	NA	0.4	0.001948	0.0278286	2284.34
107		China	East Asia			23.4	0.113958	1.62797	39.0486
108	Radix scrophulariae	China	East Asia	2000-2018	NA	0.03	0.0001461	0.00208714	30457.9
109	Platycodn grandiflorum	China	East Asia	2000-2018	NA	0.16	0.0007792	0.0111314	5710.86
110	Schisandra chinensis	China	East Asia	2000-2018	NA	0.11	0.0005357	0.00765286	8306.7
111		China	East Asia			0.54	0.0026298	0.0375686	1692.11
112	Codonopsis pilosula	China	East Asia	2000-2018	NA	28.48	0.138698	1.98139	32.0835
113	Polygala tenuifolia	China	East Asia	2000-2018	NA	0.01	4.87e-05	0.000695714	91373.7
114		China	East Asia			118.1	0.575147	8.21639	7.73698
115	Radix glycyrrhizae	China	East Asia	2000-2018	NA	0.16	0.0007792	0.0111314	5710.86
116		China	East Asia			112.79	0.549287	7.84696	8.10122
117	Semen Armeniacae Amarae	China	East Asia	2000-2018	NA	0.06	0.0002922	0.00417429	15229
118		China	East Asia			9.81	0.0477747	0.682496	93.1434
119	Polygonum multiforum	China	East Asia	2000-2018	NA	0.06	0.0002922	0.00417429	15229
120		China	East Asia			6.8	0.033116	0.473086	134.373
121	Eucomnia ulmoides	China	East Asia	2000-2018	NA	0.85	0.0041395	0.0591357	1074.98
122		China	East Asia			61.42	0.299115	4.27308	14.8769
123	Semen Sojae Preaparatum	China	East Asia	2000-2018	NA	21.52	0.104802	1.49718	42.4599
124		China	East Asia			124.2	0.604854	8.64077	7.35698
125	Coptis chinensis	China	East Asia	2000-2018	NA	15.71	0.0765077	1.09297	58.1628
126		China	East Asia			68.5	0.333595	4.76564	13.3392
127	Angelica sinensis	China	East Asia	2000-2018	NA	0.4	0.001948	0.0278286	2284.34
128		China	East Asia			121.62	0.592289	8.46128	7.51305
129	Rhizoma Gastrodiae	China	East Asia	2000-2018	NA	0.758	0.00369146	0.0527351	1205.46
130	Semen Coicis	China	East Asia	2000-2018	NA	0.09	0.0004383	0.00626143	10152.6
131		China	East Asia			45.3	0.220611	3.15159	20.1708
132	Fructus hordei germinatus	China	East Asia	2000-2018	NA	0.42	0.0020454	0.02922	2175.56
133		China	East Asia			20.5	0.099835	1.42621	44.5725
134	Semen Platycladi	China	East Asia	2000-2018	NA	0.25	0.0012175	0.0173929	3654.95
135		China	East Asia			592	2.88304	41.1863	1.54347
136	Radix Gentianae macrophyllae	China	East Asia	2000-2018	NA	34.43	0.167674	2.39534	26.539
137	Semen Persicae	China	East Asia	2000-2018	NA	0.34	0.0016558	0.0236543	2687.46
138		China	East Asia			35.94	0.175028	2.5004	25.424
139	Semen cassiae	China	East Asia	2000-2018	NA	0.55	0.0026785	0.0382643	1661.34
140		China	East Asia			12.9	0.062823	0.897471	70.8323
141	Radix sophorae flavescentis	China	East Asia	2000-2018	NA	27.6	0.134412	1.92017	33.1064
142	Radix angelicae	China	East Asia	2000-2018	NA	0.742	0.00361354	0.051622	1231.45
143	Fructus Ziziphi Jujubae	China	East Asia	2000-2018	NA	1.2	0.005844	0.0834857	761.448
144		China	East Asia			4.67	0.0227429	0.324899	195.661
145	Bombyx Batryticatus	China	East Asia	2000-2018	NA	0.23	0.0011201	0.0160014	3972.77
146		China	East Asia			39	0.18993	2.71329	23.4292
147	Cantharides	China	East Asia	2000-2018	NA	25.95	0.126377	1.80538	35.2115
148		China	East Asia			295.73	1.44021	20.5744	3.08977
149	Semen nelumbinis	China	East Asia	2000-2018	NA	0.21	0.0010227	0.01461	4351.13
150		China	East Asia			1268.8	6.17906	88.2722	0.720159
151	Hirudo	China	East Asia	2000-2018	NA	1.26	0.0061362	0.08766	725.188
152		China	East Asia			3.14	0.0152918	0.218454	290.999
153	Eupolyphaga steleophaga	China	East Asia	2000-2018	NA	0.33	0.0016071	0.0229586	2768.9
154		China	East Asia			28.81	0.140305	2.00435	31.716
155	Ligusticum wallachii	China	East Asia	2000-2018	NA	2.547	0.0124039	0.177198	358.75
156	Semen plantaginis	China	East Asia	2000-2018	NA	0.39	0.0018993	0.0271329	2342.92
157	Palmae Areca	China	East Asia	2000-2018	NA	0.06	0.0002922	0.00417429	15229
158		China	East Asia			97.1	0.472877	6.75539	9.41027
159	Rhizoma corydalis	China	East Asia	2000-2018	NA	0.21	0.0010227	0.01461	4351.13
160		China	East Asia			693.4	3.37686	48.2408	1.31776
161	Semen myristicae	China	East Asia	2000-2018	NA	0.13	0.0006331	0.00904429	7028.75
162		China	East Asia			239.62	1.16695	16.6707	3.81328
163	Folium isatidis	China	East Asia	2000-2018	NA	1.2	0.005844	0.0834857	761.448
164	Mangnolia officinalis	China	East Asia	2000-2018	NA	17.14	0.0834718	1.19245	53.3102
165	Semen juglandis	China	East Asia	2000-2018	NA	0.58	0.0028246	0.0403514	1575.41
166	Rhizoma bletillae	China	East Asia	2000-2018	NA	8	0.03896	0.556571	114.217
167	Colla corii asini	China	East Asia	2000-2018	NA	1.12	0.0054544	0.07792	815.837
168		China	East Asia			2.85	0.0138795	0.198279	320.61
169	Radix Peurarieae	China	East Asia	2000-2018	NA	0.751	0.00365737	0.0522481	1216.69
170		China	East Asia			9.9	0.048213	0.688757	92.2967
171	Fritillaria	China	East Asia	2000-2018	NA	1.6	0.007792	0.111314	571.086
172		China	East Asia			10.06	0.0489922	0.699889	90.8287
173	Radix Notoginseng	China	East Asia	2000-2018	NA	2.64	0.0128568	0.183669	346.113
174		China	East Asia			273.93	1.33404	19.0577	3.33566
175	Hibiscus sabdariffa	China	East Asia	2000-2018	NA	3.11	0.0151457	0.216367	293.806
176	Platycladi Semen	Taiwan	East Asia	2005-2016	Raw	0.25	0.0012175	0.0173929	3654.95
177		Taiwan	East Asia			592	2.88304	41.1863	1.54347	(Chien et al., 2018)	60
178	Coicis Semen	Taiwan	East Asia	2005-2016	Raw	0.4	0.001948	0.0278286	2284.34
179		Taiwan	East Asia			12	0.05844	0.834857	76.1448
180	Nelumbinis Semen	Taiwan	East Asia	2005-2016	Raw	0.31	0.0015097	0.0215671	2947.54
181		Taiwan	East Asia			163.3	0.795271	11.361	5.59545
182	Aracae Semen	Taiwan	East Asia	2005-2016	Raw	1.54	0.0074998	0.10714	593.336
183		Taiwan	East Asia			38.5	0.187495	2.6785	23.7334
184	Cassiae Semen	Taiwan	East Asia	2005-2016	Raw	2.67	0.0130029	0.185756	342.224
185		Taiwan	East Asia			12.9	0.062823	0.897471	70.8323
186	Ziziphi Spinosae Semen	Taiwan	East Asia	2005-2016	Raw	1.03	0.0050161	0.0716586	887.123
187	Cprydalis Rhizoma	Taiwan	East Asia	2005-2016	Raw	0.2	0.000974	0.0139143	4568.69
188	Corni Fructus	Taiwan	East Asia	2005-2016	Raw	0.25	0.0012175	0.0173929	3654.95
189		Taiwan	East Asia			0.73	0.0035551	0.0507871	1251.69
190	Polygalae Radix	Taiwan	East Asia	2005-2016	Raw	2.26	0.0110062	0.157231	404.308
191		Taiwan	East Asia			118.1	0.575147	8.21639	7.73698
192	Citri Reticulatae Pericarpium	Taiwan	East Asia	2005-2016	Raw	0.3	0.001461	0.0208714	3045.79
193		Taiwan	East Asia			0.53	0.0025811	0.0368729	1724.03
194	Massa Medicata Fermentata	Taiwan	East Asia	2005-2016	Raw	0.38	0.0018506	0.0264371	2404.57
195		Taiwan	East Asia			2.03	0.0098861	0.14123	450.117
196	Anise	Egypt	North Africa	2013-2015	Powder	1.98	0.0096426	0.137751	461.483	(Migahed et al., 2017)	61
197	Black pepper	Egypt	North Africa	2013-2015	Powder	75	0.36525	5.21786	12.1832
198	Castor beans	Egypt	North Africa	2013-2015	Powder	15.5	0.075485	1.07836	58.9508
199	Ginger	Egypt	North Africa	2013-2015	Powder	26.9	0.131003	1.87147	33.9679
200	Linseeds	Egypt	North Africa	2013-2015	Powder	25.5	0.124185	1.77407	35.8328
201	Liquorice	Egypt	North Africa	2013-2015	Powder	57	0.27759	3.96557	16.0305
202	Majoram	Egypt	North Africa	2013-2015	Powder	3.25	0.0158275	0.226107	281.15
203	Mustard	Egypt	North Africa	2013-2015	Powder	18.2	0.088634	1.2662	50.2053
204	Nigella	Egypt	North Africa	2013-2015	Powder	56.8	0.276616	3.95166	16.0869
205	Parsley	Egypt	North Africa	2013-2015	Powder	27.4	0.133438	1.90626	33.3481
206	Rocket	Egypt	North Africa	2013-2015	Powder	19.9	0.096913	1.38447	45.9164
207	Rosemary	Egypt	North Africa	2013-2015	Powder	3.1	0.015097	0.215671	294.754
208	Santonica	Egypt	North Africa	2013-2015	Powder	1.4	0.006818	0.0974	652.669
209	Thyme	Egypt	North Africa	2013-2015	Powder	16.8	0.081816	1.1688	54.3891
210	Glycyrrhizae Radix et Rhizoma	South Korea	East Asia	2011-2013	Raw	0.1	0.000487	0.00695714	9137.37	(Lee et al., 2014)	62
211	Cassiae Semen	South Korea	East Asia	2011-2013	Raw	1.5	0.007305	0.104357	609.158
212	Trichosanthis Radix	South Korea	East Asia	2011-2013	Raw	0.2	0.000974	0.0139143	4568.69
213	Persicae Semen	South Korea	East Asia	2011-2013	Raw	0.1	0.000487	0.00695714	9137.37
214	Thujae Semen	South Korea	East Asia	2011-2013	Raw	6.5	0.031655	0.452214	140.575
215	Dolichoris Semen	South Korea	East Asia	2011-2013	Raw	0.2	0.000974	0.0139143	4568.69
216	Areca Semen	South Korea	East Asia	2011-2013	Raw	10.4	0.050648	0.723543	87.8593
217	Zizyphi Semen	South Korea	East Asia	2011-2013	Raw	1	0.00487	0.0695714	913.737
218	Nelumbinis Semen	South Korea	East Asia	2011-2013	Raw	4.7	0.022889	0.326986	194.412
219	Polygalae Radix	South Korea	East Asia	2011-2013	Raw	0.7	0.003409	0.0487	1305.34
220	Myristicae Semen	South Korea	East Asia	2011-2013	Raw	6.7	0.032629	0.466129	136.379
221	Armaeniacae Semen	South Korea	East Asia	2011-2013	Raw	0.7	0.003409	0.0487	1305.34
222	Cassiae Semen	China	East Asia	2011-2013	Raw	54	0.26298	3.75686	16.9211
223	Thujae Semen	China	East Asia	2011-2013	Raw	17	0.08279	1.18271	53.7492
224	NA	China	East Asia	2011-2013	Raw	29.8	0.145126	2.07323	30.6623
225	Radix	South Korea	East Asia	2011-2013	Raw	0.3	0.001461	0.0208714	3045.79
226	Semen	South Korea	East Asia	2011-2013	Raw	3.2	0.015584	0.222629	285.543
227	Laurel leaves	Turkey	Middle East	2010-2011	Raw	18.4	0.089608	1.28011	49.6596
228	Cumin	Turkey	Middle East	2010-2011	Raw	10.7	0.052109	0.744414	85.396
229	Mint	Turkey	Middle East	2010-2011	Raw	14.7	0.071589	1.0227	62.159
230	Rosemary	Turkey	Middle East	2010-2011	Raw	6.7	0.032629	0.466129	136.379
231	Cinnamon	Turkey	Middle East	2010-2011	Raw	7.5	0.036525	0.521786	121.832
232	Poppy seeds	Turkey	Middle East	2010-2011	Raw	51.6	0.251292	3.58989	17.7081
233	Thyme	Turkey	Middle East	2010-2011	Raw	2.4	0.011688	0.166971	380.724
234	Ginger	Turkey	Middle East	2010-2011	Raw	16.5	0.080355	1.14793	55.378
235	Anke	Turkey	Middle East	2010-2011	Raw	7.1	0.034577	0.493957	128.695
236	Sumac	Turkey	Middle East	2010-2011	Raw	45.8	0.223046	3.18637	19.9506
237	Black pepper	Turkey	Middle East	2010-2011	Raw	27.6	0.134412	1.92017	33.1064
238	Red pepper flakes	Turkey	Middle East	2010-2011	Raw	23.4	0.113958	1.62797	39.0486
239	Red pepper	Turkey	Middle East	2010-2011	Raw	41.5	0.202105	2.88721	22.0178
240	Coriander	Turkey	Middle East	2010-2011	Raw	15.6	0.075972	1.08531	58.5729
241	Linden	Turkey	Middle East	2010-2011	Raw	14	0.06818	0.974	65.2669
242	Fennel seeds	Turkey	Middle East	2010-2011	Raw	5.7	0.027759	0.396557	160.305
243	sage	Turkey	Middle East	2010-2011	Raw	28.7	0.139769	1.9967	31.8375
244	roseship	Turkey	Middle East	2010-2011	Raw	8.9	0.043343	0.619186	102.667
